# Supplementary material for: Worry and mental health in the Covid-19 pandemic: vulnerability factors in the general Norwegian population
Source: BMC Public Health. 2021 May 17;21:928. doi: 10.1186/s12889-021-10927-1 (PMC8127278; doi:10.1186/s12889-021-10927-1)
Supplement: Supplementary file 1 — Additional file 1. Questionnaire- questions used in the present paper. [file 12889_2021_10927_MOESM1_ESM.xlsx]

## Sheet: Sheet1
Questions used in the paper: Worry and mental health in the COVID-19 pandemic: vulnerability factors in the general Norwegian population
Phenomenon	Measure	Introduction and single items	Response format
Increased vulnerability for serious illness due to COVID-19
Age
Chronic illness or a health condition		Do you have a chronic illness or health problem that is associated with increased risk for serious illness due to COVID-19? (for example cancer, heart disease, diabetes)?	yes/no
Socioeconomic disadvantages
Living alone		How many people usually live in this household, when you count all the adults and children (including yourself)?	1: 1 person, 2: 2 persons, 3: 3 persons, 4: 4 persons, 5: 5 persons or more
pre-existing economic challenges		How was you economic situation before the pandemic?	better than most people, like most people, or worse than most people
COVID-related unemployment		Have you been temporarily laid work because of the pandemic (partly or completely)?	yes/no
		Have you lost your job?	yes/no
Pre-existing mental health vulnerability
Previous/pre-existing mental health challenges		Have you previously received treatment for mental health problems?	yes/no
Recent exposure to violence		During the last month have you expereinced that some one has…	yes/no
		Slapped, pinched, pulled, or shook you violently	yes/no
		Hit you with a fist or a hard object, kicked, strangulated, beaten up, threatened with a weapon, or physically attacked in other ways	yes/no
		Exposed you to any form of sexual assault or violation	yes/no
COVID-related worry	These questions were adapted from the COSMO study (13)	How much have you worried lately about:
		Losing someone I love	1 (not worried) to 7(very worried)
		Becoming seriously ill from the virus	1 (not worried) to 7(very worried)
		Infecting others	1 (not worried) to 7(very worried)
		Not being able to get the medicines or treatment that I need	1 (not worried) to 7(very worried)
		Health system being overloaded	1 (not worried) to 7(very worried)
		Economic recession in Norway	1 (not worried) to 7(very worried)
		Becoming unemployed	1 (not worried) to 7(very worried)
		Not be able to carry out plans that are important to me	1 (not worried) to 7(very worried)
		Not be able to visit people who depend on me	1 (not worried) to 7(very worried)
		The society will become more egoistic	1 (not worried) to 7(very worried)
		The welfare society will collapse	1 (not worried) to 7(very worried)
		A new outbreak of COVID-19	1 (not worried) to 7(very worried)
Psychological distress the last two weeks	Hopkins Symptom Checklist (abbreviated 5-items version)	To what extent have you expereinced the following types of distress during the last two weeks? The distress does not have to be related to the pandemic.
		Feeling hopeless about the future	0 (not bothered) to 3 (bothered a great deal)
		Feeling blue	0 (not bothered) to 3 (bothered a great deal)
		Worrying too much about things	0 (not bothered) to 3 (bothered a great deal)
		Feeling fearful	0 (not bothered) to 3 (bothered a great deal)
		Feeling tense or worked up	0 (not bothered) to 3 (bothered a great deal)
Life satisfaction	A single question from the European Social Survey (https://www.europeansocialsurvey.org	All things considered, how satisfied are you with your life as a whole nowadays?	0 (Extremely dissatisfied) to 10 (Extremely satisfied)
